# Supplementary material for: Association between Arousals during Sleep and Subclinical Coronary Atherosclerosis in Patients with Obstructive Sleep Apnea
Source: Brain Sci. 2022 Oct 8;12(10):1362. doi: 10.3390/brainsci12101362 (PMC9599630; doi:10.3390/brainsci12101362)
Supplement: Supplementary file 1 [file brainsci-12-01362-s001.zip]

Archive with 1 entries (1 files):
- brainsci-1930151-supplementary.pdf
